# Supplementary material for: Causal association of sleep disturbances and low back pain: A bidirectional two-sample Mendelian randomization study
Source: Front Neurosci. 2022 Dec 2;16:1074605. doi: 10.3389/fnins.2022.1074605 (PMC9755499; doi:10.3389/fnins.2022.1074605)
Supplement: Supplementary file 1 [file Data_Sheet_1.XLSX]

## Sheet: IVs of exposures
sTable1: Instrumental variants (IVs) of exposures.
Interested exposure	SNP	chr	pos	effect_allele	other_allele	beta	se	pvalue	Associated with the outcome or possible confoundings
Insomnia	rs6690017	1	57842729	G	T	-0.00985431	0.00177148	2.66e-08
Insomnia	rs11804386	1	87738947	A	G	0.0101714	0.00184599	3.59e-08
Insomnia	rs2644128	1	201793440	G	C	0.0109014	0.00175123	4.82e-10
Insomnia	rs7572387	2	58866584	C	A	0.0109301	0.00176715	6.21e-10
Insomnia	rs2863957	2	114089551	A	C	-0.0129917	0.00210431	6.67e-10
Insomnia	rs113851554	2	66750564	T	G	0.0477769	0.00389018	1.16e-34
Insomnia	rs6744461	2	145299297	C	A	0.0108831	0.00188291	7.48e-09
Insomnia	rs4688760	3	49980596	T	C	0.011506	0.00188616	1.06e-09
Insomnia	rs9878792	3	116432671	T	G	-0.0266984	0.00465798	9.95e-09
Insomnia	rs9815484	3	117637295	G	A	0.0131678	0.00225968	5.64e-09
Insomnia	rs2132083	4	14960529	C	T	-0.0101194	0.00184353	4.04e-08
Insomnia	rs1592757	5	103889998	C	G	0.0103528	0.00181797	1.24e-08
Insomnia	rs13186678	5	135535524	T	C	0.0110482	0.00188849	4.91e-09
Insomnia	rs3817576	7	1023191	G	A	-0.01038	0.00174667	2.81e-09
Insomnia	rs10280045	7	114076394	G	C	0.00972632	0.00177186	4.04e-08
Insomnia	rs10087341	8	10239656	C	T	0.0147121	0.00239204	7.74e-10
Insomnia	rs10156602	9	96345328	G	A	-0.0101865	0.00182347	2.32e-08
Insomnia	rs224071	10	64508475	A	G	0.00972618	0.00174868	2.67e-08
Insomnia	rs3808937	10	104230012	T	C	-0.0143079	0.00214558	2.59e-11
Insomnia	rs17879819	10	104662215	T	C	-0.0187434	0.00326899	9.83e-09
Insomnia	rs2956278	12	84698234	G	A	0.0119098	0.00212317	2.03e-08
Insomnia	rs324017	12	57487814	C	A	-0.011717	0.0019116	8.83e-10
Insomnia	rs4886140	13	59833519	G	A	0.0110768	0.00186185	2.69e-09
Insomnia	rs4943439	13	37555770	T	C	0.0104509	0.00178466	4.75e-09
Insomnia	rs6561715	13	53888526	A	T	-0.0122828	0.00180689	1.06e-11
Insomnia	rs1547630	13	112642528	A	G	0.0104415	0.00183342	1.23e-08
Insomnia	rs11635495	15	67804682	C	T	0.00973115	0.00174233	2.34e-08
Insomnia	rs1925501	16	20059843	A	T	-0.0119127	0.00210595	1.54e-08
Insomnia	rs71373536	17	43221808	A	G	0.0134498	0.00200376	1.92e-11
Insomnia	rs11152363	18	53057188	A	G	0.0143109	0.00226276	2.54e-10
Sleep duration	rs62158211	2	114106139	T	G	0.0391606	0.00483774	5.70033e-16
Sleep duration	rs1380703	2	57941287	G	A	-0.0247612	0.00428596	7.59994e-09
Sleep duration	rs17190618	2	58882765	T	A	0.0328679	0.00540232	1.2e-09
Sleep duration	rs282086	6	154258512	C	T	-0.0233184	0.00442673	1.40001e-07
Sleep duration	rs12537376	7	114025053	G	A	0.0209499	0.00414544	4.30002e-07
Sleep duration	rs2846581	18	902328	T	C	0.0237253	0.00448123	1.2e-07
Short sleep duration	rs62158211	2	114106139	T	G	-0.0104415	0.00222937	2.80001e-06
Short sleep duration	rs573615914	2	62232874	T	C	0.0470569	0.00956684	8.70001e-07
Short sleep duration	rs112287772	3	141382426	C	T	0.0375945	0.00785578	1.7e-06
Short sleep duration	rs9474974	6	54592670	G	C	-0.00840218	0.00183909	4.90004e-06
Short sleep duration	rs546786239	7	116671541	C	T	0.059483	0.0127382	2.99999e-06
Short sleep duration	rs1456031	7	114296102	C	T	0.00889474	0.0018397	1.29999e-06
Short sleep duration	rs66501154	9	83518373	G	A	-0.0108628	0.00218447	6.59994e-07
Short sleep duration	rs10510128	10	125060948	A	G	-0.0110483	0.00226025	1e-06
Short sleep duration	rs10995281	10	64467176	C	T	0.00851406	0.00184851	4.09996e-06
Short sleep duration	rs7483691	11	88388231	T	C	0.0101025	0.00201195	5.1e-07
Short sleep duration	rs11607779	11	7880845	T	C	0.0228825	0.00476526	1.6e-06
Short sleep duration	rs116988821	12	5638368	A	G	0.0242705	0.00528617	4.39997e-06
Short sleep duration	rs8008258	14	78078163	T	C	0.00853056	0.00184007	3.59998e-06
Short sleep duration	rs140450540	15	67920679	A	G	0.0379637	0.00772125	8.79995e-07
Short sleep duration	rs74500417	17	81065920	C	A	0.0124144	0.00269821	4.20001e-06
Long sleep duration	rs12751487	1	31905173	T	A	-0.00740562	0.00158702	3.1e-06
Long sleep duration	rs114263478	1	39938849	T	C	0.0282317	0.00612067	4e-06
Long sleep duration	rs2387776	1	248823479	C	T	0.00779406	0.00169804	4.4e-06
Long sleep duration	rs3845807	2	207356705	T	C	-0.00646976	0.00139341	3.4e-06
Long sleep duration	rs6781801	3	108182450	A	G	-0.00761208	0.00151461	5e-07
Long sleep duration	rs1471172	4	170017860	A	G	-0.00703288	0.00146634	1.6e-06
Long sleep duration	rs79245886	4	137820817	A	G	-0.0216958	0.00464225	3e-06
Long sleep duration	rs2973993	5	119197771	T	A	0.00669607	0.00139359	1.5e-06
Long sleep duration	rs190517796	5	153333364	T	C	0.0392824	0.00821421	1.7e-06
Long sleep duration	rs10039466	5	10061753	A	C	0.12224	0.0265507	4.1e-06
Long sleep duration	rs113012428	6	72462946	A	G	0.0106376	0.0021831	1.1e-06
Long sleep duration	rs6456355	6	20538640	T	A	-0.00742445	0.00161705	4.4e-06
Long sleep duration	rs148948944	7	146790860	A	T	0.0297055	0.00641688	3.7e-06
Long sleep duration	rs73196898	8	10901534	A	C	-0.00833972	0.00175827	2.1e-06	Worrier or anxious feelings
Long sleep duration	rs73538586	8	1454439	C	T	0.024845	0.0052972	2.7e-06
Long sleep duration	rs138854460	11	18694055	C	T	0.0182322	0.00394093	3.7e-06
Long sleep duration	rs58517549	11	4171188	C	T	0.0157532	0.00332094	2.1e-06
Long sleep duration	rs60780105	14	77220243	C	T	-0.00854021	0.00184385	3.6e-06
Long sleep duration	rs183208795	15	70476013	C	T	0.0268804	0.00543082	7.4e-07
Long sleep duration	rs9915132	17	3409057	G	T	-0.0264178	0.00531066	6.5e-07
Long sleep duration	rs55700403	19	20426066	A	C	0.0270436	0.00571966	2.3e-06
Long sleep duration	rs4006399	19	37466058	C	T	0.0278418	0.00563686	7.8e-07
Long sleep duration	rs6035251	20	19158011	C	A	-0.0133452	0.00273674	1.1e-06
Long sleep duration	rs35718341	21	41649864	G	A	0.0188782	0.0037126	3.7e-07
Daytime sleepiness	rs10144873	14	82146690	G	A	0.00564187	0.00103461	4.4e-08
Daytime sleepiness	rs11127792	3	82816210	A	G	0.0058871	0.00107339	4.8e-08
Daytime sleepiness	rs11613841	12	117928136	C	T	-0.0103354	0.00105959	2.2e-22
Daytime sleepiness	rs12253139	10	128899947	T	C	-0.00851903	0.00155596	4.4e-08
Daytime sleepiness	rs12346687	9	128153244	A	G	0.006134	0.00106735	1e-08
Daytime sleepiness	rs1332630	1	62492215	T	G	0.00587629	0.00104667	2e-08
Daytime sleepiness	rs147114641	17	43581015	C	A	0.00807811	0.0012262	5.3e-11
Daytime sleepiness	rs1861410	2	58933591	C	T	-0.00689515	0.00103596	3.3e-11
Daytime sleepiness	rs2393923	6	27270261	T	C	0.0068288	0.00109797	5.5e-10
Daytime sleepiness	rs2472297	15	75027880	C	T	0.00637313	0.00116124	4.8e-08
Daytime sleepiness	rs285871	8	106058744	T	C	0.00570167	0.0010324	3.9e-08
Daytime sleepiness	rs34898799	9	81725280	T	C	-0.00771339	0.00110292	3.1e-12
Daytime sleepiness	rs3803763	17	17696531	G	C	0.0064394	0.00112549	1.2e-08
Daytime sleepiness	rs4665972	2	27598097	T	C	0.00702837	0.00105545	2.7e-11
Daytime sleepiness	rs4765936	12	2563476	A	G	-0.00634656	0.00110938	1.2e-08
Daytime sleepiness	rs56143617	6	38152041	C	T	0.00748609	0.00134422	2.8e-08
Daytime sleepiness	rs58460356	10	92107833	C	G	0.00645733	0.00110123	6.9e-09
Daytime sleepiness	rs61696052	2	213201295	G	C	0.00595765	0.00104393	1.2e-08
Daytime sleepiness	rs62009918	15	83215134	C	T	-0.00753618	0.00121235	3.6e-10
Daytime sleepiness	rs623025	1	201765094	T	C	-0.00675345	0.00117989	9.2e-09
Daytime sleepiness	rs62519822	8	65467796	G	A	-0.00889043	0.0016239	3e-08
Daytime sleepiness	rs641498	6	124911565	A	G	-0.00587812	0.00105586	2.5e-08
Daytime sleepiness	rs6557066	5	92499467	T	A	0.00590295	0.001041	1.5e-08
Daytime sleepiness	rs6760708	2	236769459	G	A	0.00588545	0.00103109	1.2e-08
Daytime sleepiness	rs6873733	5	138403317	G	T	0.00586825	0.00103435	1.4e-08
Daytime sleepiness	rs699530	1	90947926	G	T	0.00572504	0.00103966	3.6e-08
Daytime sleepiness	rs72831782	2	103944744	T	A	-0.00708285	0.00118289	2.6e-09
Daytime sleepiness	rs7598712	2	46660452	G	T	0.00564357	0.00103885	4.4e-08
Daytime sleepiness	rs79724577	17	43463493	A	C	0.00776417	0.00132827	5.8e-09
Daytime sleepiness	rs7982022	13	54049003	G	A	-0.0057991	0.00105449	4.4e-08
Daytime sleepiness	rs825127	1	223506788	T	G	0.00577086	0.00102973	2e-08
Daytime sleepiness	rs843371	3	183994536	A	G	0.00759221	0.00122225	4.3e-10
Daytime sleepiness	rs876575	8	131210851	A	G	0.00602037	0.00110603	3.3e-08
Daytime sleepiness	rs9475029	6	54697049	T	A	0.00562776	0.00103559	4.5e-08
Daytime sleepiness	rs960986	3	85519305	C	T	0.00661154	0.00106491	4.2e-10
Low back pain	rs6426282	1	246310585	C	T	-0.0803	0.017	2.26699e-06
Low back pain	rs74494106	2	20609764	T	C	-0.4741	0.1013	2.83198e-06
Low back pain	rs147975827	4	146734943	A	G	0.3934	0.0841	2.91099e-06
Low back pain	rs112412403	6	129060572	A	G	0.1685	0.0362	3.14601e-06
Low back pain	rs56091004	6	3744847	T	C	0.1402	0.0287	1.054e-06
Low back pain	rs35989721	6	31404766	C	T	0.1306	0.0224	5.16202e-09
Low back pain	rs9469835	6	34611001	G	A	0.0729	0.0145	4.82703e-07
Low back pain	rs147356029	7	4042724	A	G	0.2376	0.0512	3.45502e-06
Low back pain	rs143783757	7	79133344	G	A	-0.2201	0.0478	4.05695e-06
Low back pain	rs1481789	8	72040468	A	G	0.0908	0.0185	9.93596e-07
Low back pain	rs4284332	10	73733952	C	T	0.0647	0.0136	2.103e-06
Low back pain	rs231908	11	2751660	G	A	-0.0828	0.0157	1.42099e-07
Low back pain	rs60127327	12	54627857	G	A	-0.0643	0.0136	2.42198e-06
Low back pain	rs941157	12	90776124	T	C	-0.0644	0.0137	2.75899e-06
Low back pain	rs225880	14	30481804	C	T	0.0782	0.0164	1.937e-06
Low back pain	rs2022845	14	66343168	T	G	-0.0693	0.0146	2.20602e-06
Low back pain	rs72726942	15	31876216	T	G	0.202	0.0434	3.16898e-06
Low back pain	rs56807215	16	87951030	A	T	-0.1063	0.0231	4.21998e-06
Low back pain	rs62097992	18	50835863	C	T	0.0669	0.0138	1.16501e-06
Low back pain	rs113679764	19	17486898	A	G	0.1076	0.023	2.98497e-06
SNPs which associated with the LBP or other possible confoundings (ex: mood disorders, obesity, smoking et al) would be eliminated in the MR analysis.

## Sheet: SNPs in the GWAS of outcome
sTable2: SNPs in the GWAS summary statistics of the outcome.
Interested exposure	Outcome	SNP	chr	pos	effect_allele	other_allele	beta	se	pvalue
Insomnia	Low back pain	rs224071	10	64508475	A	G	0.013	0.0135	0.3376
Insomnia	Low back pain	rs1547630	13	112642528	A	G	-0.012	0.0136	0.3797
Insomnia	Low back pain	rs11635495	15	67804682	C	T	0.0046	0.0135	0.735301
Insomnia	Low back pain	rs6690017	1	57842729	G	T	-0.004	0.0143	0.7784
Insomnia	Low back pain	rs3817576	7	1023191	G	A	-0.0247	0.0136	0.0681899
Insomnia	Low back pain	rs4943439	13	37555770	T	C	-0.0081	0.0137	0.557799
Insomnia	Low back pain	rs4886140	13	59833519	G	A	-0.0191	0.0138	0.1684
Insomnia	Low back pain	rs17879819	10	104662215	T	C	-0.0441	0.0242	0.0681099
Insomnia	Low back pain	rs2863957	2	114089551	A	C	0.011	0.0164	0.503499
Insomnia	Low back pain	rs9815484	3	117637295	G	A	0.0474	0.0158	0.00276401
Insomnia	Low back pain	rs324017	12	57487814	C	A	-0.0058	0.0145	0.6877
Insomnia	Low back pain	rs2956278	12	84698234	G	A	0.0168	0.0179	0.3483
Insomnia	Low back pain	rs6561715	13	53888526	A	T	-0.0132	0.0139	0.3418
Insomnia	Low back pain	rs10156602	9	96345328	G	A	0.0141	0.0138	0.3059
Insomnia	Low back pain	rs7572387	2	58866584	C	A	0.0265	0.0136	0.0515003
Insomnia	Low back pain	rs13186678	5	135535524	T	C	-0.0098	0.0149	0.5121
Insomnia	Low back pain	rs10087341	8	10239656	C	T	-0.0118	0.0208	0.5719
Insomnia	Low back pain	rs3808937	10	104230012	T	C	-0.0141	0.0182	0.4407
Insomnia	Low back pain	rs113851554	2	66750564	T	G	0.0509	0.0261	0.0515502
Insomnia	Low back pain	rs4688760	3	49980596	T	C	0.0085	0.0143	0.5535
Insomnia	Low back pain	rs2644128	1	201793440	G	C	0.0182	0.0135	0.1785
Insomnia	Low back pain	rs6744461	2	145299297	C	A	-0.0216	0.0141	0.1256
Insomnia	Low back pain	rs11152363	18	53057188	A	G	-0.0115	0.0169	0.494399
Insomnia	Low back pain	rs2132083	4	14960529	C	T	-0.0248	0.0153	0.105
Insomnia	Low back pain	rs71373536	17	43221808	A	G	0.0047	0.0158	0.7633
Insomnia	Low back pain	rs1925501	16	20059843	A	T	-0.0032	0.0149	0.8294
Insomnia	Low back pain	rs9878792	3	116432671	T	G	-0.0996	0.0313	0.00144601
Insomnia	Low back pain	rs10280045	7	114076394	G	C	0.0396	0.0136	0.00352201
Insomnia	Low back pain	rs1592757	5	103889998	C	G	0.004	0.0142	0.780301
Sleep duration	Low back pain	rs62158211	2	114106139	T	G	0.0113	0.0165	0.4938
Sleep duration	Low back pain	rs2846581	18	902328	T	C	0.0139	0.0146	0.3413
Sleep duration	Low back pain	rs1380703	2	57941287	G	A	-0.0225	0.0142	0.1151
Sleep duration	Low back pain	rs17190618	2	58882765	T	A	-0.0112	0.0205	0.584
Short sleep duration	Low back pain	rs9474974	6	54592670	G	C	-0.0163	0.0137	0.2325
Short sleep duration	Low back pain	rs62158211	2	114106139	T	G	0.0113	0.0165	0.4938
Short sleep duration	Low back pain	rs1456031	7	114296102	C	T	0.0168	0.0136	0.2175
Short sleep duration	Low back pain	rs116988821	12	5638368	A	G	0.0745	0.0447	0.0955498
Short sleep duration	Low back pain	rs11607779	11	7880845	T	C	0.0405	0.0761	0.5944
Short sleep duration	Low back pain	rs10995281	10	64467176	C	T	0.0167	0.0142	0.2381
Short sleep duration	Low back pain	rs140450540	15	67920679	A	G	0.1651	0.1112	0.1376
Short sleep duration	Low back pain	rs7483691	11	88388231	T	C	-0.0232	0.0149	0.1204
Short sleep duration	Low back pain	rs10510128	10	125060948	A	G	0.0215	0.0187	0.2506
Short sleep duration	Low back pain	rs112287772	3	141382426	C	T	0.017	0.0299	0.5705
Short sleep duration	Low back pain	rs66501154	9	83518373	G	A	-0.001	0.0169	0.9508
Long sleep duration	Low back pain	rs190517796	5	153333364	T	C	0.0665	0.0353	0.0596499
Long sleep duration	Low back pain	rs2973993	5	119197771	T	A	-0.0235	0.0136	0.0839402
Long sleep duration	Low back pain	rs6035251	20	19158011	C	A	0.0115	0.025	0.6442
Long sleep duration	Low back pain	rs79245886	4	137820817	A	G	-0.0853	0.0467	0.0679297
Long sleep duration	Low back pain	rs6781801	3	108182450	A	G	0.0186	0.0148	0.2086
Long sleep duration	Low back pain	rs3845807	2	207356705	T	C	0.0356	0.0136	0.00886993
Long sleep duration	Low back pain	rs6456355	6	20538640	T	A	-0.0099	0.0162	0.5414
Long sleep duration	Low back pain	rs12751487	1	31905173	T	A	0.0067	0.0156	0.6673
Long sleep duration	Low back pain	rs35718341	21	41649864	G	A	-0.0633	0.0362	0.0806195
Long sleep duration	Low back pain	rs60780105	14	77220243	C	T	-0.0092	0.017	0.5891
Long sleep duration	Low back pain	rs58517549	11	4171188	C	T	0.0159	0.0414	0.7001
Long sleep duration	Low back pain	rs55700403	19	20426066	A	C	-0.092	0.1039	0.3761
Long sleep duration	Low back pain	rs1471172	4	170017860	A	G	0.002	0.0149	0.8913
Long sleep duration	Low back pain	rs73538586	8	1454439	C	T	0.1742	0.1527	0.254
Long sleep duration	Low back pain	rs113012428	6	72462946	A	G	0.042	0.0205	0.0406397
Long sleep duration	Low back pain	rs10039466	5	10061753	A	C	0.0506	0.0325	0.12
Long sleep duration	Low back pain	rs148948944	7	146790860	A	T	0.1551	0.1647	0.3466
Long sleep duration	Low back pain	rs183208795	15	70476013	C	T	0.0104	0.0355	0.770201
Long sleep duration	Low back pain	rs138854460	11	18694055	C	T	0.0278	0.0321	0.3863
Long sleep duration	Low back pain	rs114263478	1	39938849	T	C	0.1613	0.0983	0.1008
Daytime sleepiness	Low back pain	rs9475029	6	54697049	A	T	-0.0116	0.0136	0.3946
Daytime sleepiness	Low back pain	rs61696052	2	213201295	C	G	-0.0274	0.0142	0.0526902
Daytime sleepiness	Low back pain	rs960986	3	85519305	T	C	0.0012	0.0137	0.9327
Daytime sleepiness	Low back pain	rs79724577	17	43463493	C	A	0.0551	0.0311	0.0759801
Daytime sleepiness	Low back pain	rs6557066	5	92499467	A	T	-0.0107	0.0135	0.4304
Daytime sleepiness	Low back pain	rs62519822	8	65467796	A	G	-0.0238	0.0194	0.2199
Daytime sleepiness	Low back pain	rs56143617	6	38152041	T	C	0.0238	0.0166	0.152
Daytime sleepiness	Low back pain	rs2393923	6	27270261	C	T	-0.0028	0.0179	0.8776
Daytime sleepiness	Low back pain	rs2472297	15	75027880	T	C	0.0114	0.0156	0.4682
Daytime sleepiness	Low back pain	rs12253139	10	128899947	C	T	-0.0286	0.022	0.1928
Daytime sleepiness	Low back pain	rs147114641	17	43581015	A	C	-0.0621	0.0487	0.2025
Daytime sleepiness	Low back pain	rs12346687	9	128153244	G	A	-0.0033	0.0138	0.8096
Daytime sleepiness	Low back pain	rs11613841	12	117928136	T	C	-0.008	0.0138	0.561699
Daytime sleepiness	Low back pain	rs1332630	1	62492215	G	T	-0.0083	0.0144	0.564
Daytime sleepiness	Low back pain	rs699530	1	90947926	T	G	-0.0124	0.0139	0.373
Daytime sleepiness	Low back pain	rs1861410	2	58933591	T	C	0.0122	0.0138	0.3764
Daytime sleepiness	Low back pain	rs4665972	2	27598097	C	T	-0.0054	0.0139	0.6971
Daytime sleepiness	Low back pain	rs7598712	2	46660452	T	G	0.0074	0.0135	0.5829
Daytime sleepiness	Low back pain	rs11127792	3	82816210	G	A	-0.0061	0.0144	0.6738
Daytime sleepiness	Low back pain	rs6760708	2	236769459	A	G	-0.0078	0.0138	0.5737
Daytime sleepiness	Low back pain	rs623025	1	201765094	C	T	-0.0007	0.0157	0.9642
Daytime sleepiness	Low back pain	rs72831782	2	103944744	A	T	0.0363	0.0167	0.0301002
Daytime sleepiness	Low back pain	rs825127	1	223506788	G	T	0.0133	0.0135	0.3232
Daytime sleepiness	Low back pain	rs641498	6	124911565	G	A	0.0167	0.0143	0.2424
Daytime sleepiness	Low back pain	rs6873733	5	138403317	T	G	0.0283	0.0135	0.0358303
Daytime sleepiness	Low back pain	rs3803763	17	17696531	C	G	0.004	0.0143	0.7801
Daytime sleepiness	Low back pain	rs34898799	9	81725280	C	T	-0.036	0.0161	0.0256
Daytime sleepiness	Low back pain	rs62009918	15	83215134	T	C	0.016	0.0184	0.3868
Daytime sleepiness	Low back pain	rs58460356	10	92107833	G	C	-0.0019	0.0163	0.9098
Daytime sleepiness	Low back pain	rs10144873	14	82146690	A	G	0.0129	0.0138	0.3502
Daytime sleepiness	Low back pain	rs843371	3	183994536	G	A	-0.0052	0.015	0.727999
Daytime sleepiness	Low back pain	rs7982022	13	54049003	A	G	-0.0266	0.0137	0.05199
Daytime sleepiness	Low back pain	rs4765936	12	2563476	G	A	-0.0527	0.016	0.00100201
Daytime sleepiness	Low back pain	rs876575	8	131210851	G	A	-0.0238	0.0143	0.0961302
Daytime sleepiness	Low back pain	rs285871	8	106058744	C	T	0.0146	0.0138	0.2918
Low back pain	Insomnia	rs72726942	15	31876216	T	G	0.00174171	0.00454538	0.701585
Low back pain	Insomnia	rs231908	11	2751660	G	A	-0.00236542	0.00208729	0.25711
Low back pain	Insomnia	rs35989721	6	31404766	C	T	0.0053363	0.00408418	0.191357
Low back pain	Insomnia	rs56091004	6	3744847	T	C	-0.000552613	0.00282699	0.845019
Low back pain	Insomnia	rs56807215	16	87951030	A	T	0.000169282	0.00279647	0.95173
Low back pain	Insomnia	rs1481789	8	72040468	A	G	-0.00117255	0.00212127	0.580429
Low back pain	Insomnia	rs143783757	7	79133344	G	A	-0.0116473	0.00683313	0.0882836
Low back pain	Insomnia	rs4284332	10	73733952	C	T	0.00075883	0.00179185	0.671938
Low back pain	Insomnia	rs147356029	7	4042724	A	G	0.0116991	0.00549133	0.0331345
Low back pain	Insomnia	rs62097992	18	50835863	C	T	0.00330766	0.00176217	0.0605146
Low back pain	Insomnia	rs9469835	6	34611001	G	A	0.00603481	0.0018517	0.00111792
Low back pain	Insomnia	rs74494106	2	20609764	T	C	-0.00582134	0.00633539	0.358169
Low back pain	Insomnia	rs2022845	14	66343168	T	G	-0.000277825	0.00182295	0.878868
Low back pain	Insomnia	rs112412403	6	129060572	A	G	-0.000787269	0.0055312	0.886818
Low back pain	Insomnia	rs113679764	19	17486898	A	G	-0.00404659	0.00389737	0.299138
Low back pain	Insomnia	rs6426282	1	246310585	C	T	-0.0019651	0.00254746	0.440473
Low back pain	Insomnia	rs147975827	4	146734943	A	G	0.00202493	0.0076968	0.792483
Low back pain	Insomnia	rs225880	14	30481804	C	T	0.00141625	0.0023286	0.543058
Low back pain	Insomnia	rs60127327	12	54627857	G	A	-0.00202514	0.00176708	0.251779
Low back pain	Insomnia	rs941157	12	90776124	T	C	0.00336828	0.00175652	0.0551645
Low back pain	Sleep duration	rs4284332	10	73733952	C	T	0.00359434	0.00406518	0.38
Low back pain	Sleep duration	rs113679764	19	17486898	A	G	-0.0090481	0.00891527	0.31
Low back pain	Sleep duration	rs941157	12	90776124	T	C	0.00381896	0.00414084	0.36
Low back pain	Sleep duration	rs60127327	12	54627857	G	A	0.00508773	0.00417429	0.22
Low back pain	Sleep duration	rs6426282	1	246310585	C	T	-0.00709999	0.0057009	0.21
Low back pain	Sleep duration	rs147975827	4	146734943	A	G	-0.0137686	0.0172776	0.43
Low back pain	Sleep duration	rs147356029	7	4042724	A	G	-0.00310631	0.0124475	0.8
Low back pain	Sleep duration	rs231908	11	2751660	G	A	0.00208513	0.00490093	0.67
Low back pain	Sleep duration	rs72726942	15	31876216	T	G	-0.00611143	0.0103583	0.56
Low back pain	Sleep duration	rs56807215	16	87951030	A	T	0.00427466	0.00640297	0.5
Low back pain	Sleep duration	rs1481789	8	72040468	A	G	0.00397128	0.00500822	0.43
Low back pain	Sleep duration	rs56091004	6	3744847	T	C	0.0020808	0.00639769	0.74
Low back pain	Sleep duration	rs9469835	6	34611001	G	A	-0.00466271	0.0042251	0.27
Low back pain	Sleep duration	rs74494106	2	20609764	T	C	-0.00735259	0.0144825	0.61
Low back pain	Sleep duration	rs62097992	18	50835863	C	T	-0.00543626	0.00400248	0.17
Low back pain	Sleep duration	rs225880	14	30481804	C	T	-0.00295901	0.00533341	0.58
Low back pain	Sleep duration	rs112412403	6	129060572	A	G	0.00662657	0.0125195	0.6
Low back pain	Sleep duration	rs143783757	7	79133344	G	A	0.00918294	0.0153533	0.55
Low back pain	Sleep duration	rs35989721	6	31404766	C	T	-0.0101459	0.00923455	0.27
Low back pain	Sleep duration	rs2022845	14	66343168	T	G	0.00282267	0.00414381	0.5
Low back pain	Short sleep duration	rs2022845	14	66343168	T	G	0.00265039	0.00190737	0.16
Low back pain	Short sleep duration	rs74494106	2	20609764	T	C	-0.00270506	0.00665792	0.68
Low back pain	Short sleep duration	rs147356029	7	4042724	A	G	0.00260685	0.00572711	0.649999
Low back pain	Short sleep duration	rs113679764	19	17486898	A	G	0.000910924	0.00409943	0.82
Low back pain	Short sleep duration	rs231908	11	2751660	G	A	-0.0013656	0.00217081	0.53
Low back pain	Short sleep duration	rs60127327	12	54627857	G	A	-0.00202362	0.00184697	0.27
Low back pain	Short sleep duration	rs72726942	15	31876216	T	G	0.00484009	0.00476725	0.31
Low back pain	Short sleep duration	rs56091004	6	3744847	T	C	-0.000446196	0.00293938	0.88
Low back pain	Short sleep duration	rs35989721	6	31404766	C	T	-0.00128368	0.00423956	0.760001
Low back pain	Short sleep duration	rs112412403	6	129060572	A	G	-0.00510936	0.00574651	0.37
Low back pain	Short sleep duration	rs1481789	8	72040468	A	G	0.00105379	0.00221934	0.630001
Low back pain	Short sleep duration	rs9469835	6	34611001	G	A	0.00195893	0.00194363	0.31
Low back pain	Short sleep duration	rs225880	14	30481804	C	T	0.00226765	0.00245268	0.36
Low back pain	Short sleep duration	rs62097992	18	50835863	C	T	0.0017161	0.00184067	0.35
Low back pain	Short sleep duration	rs941157	12	90776124	T	C	-0.000405484	0.00183187	0.82
Low back pain	Short sleep duration	rs6426282	1	246310585	C	T	0.00379818	0.00262358	0.15
Low back pain	Short sleep duration	rs143783757	7	79133344	G	A	-0.00111147	0.00707701	0.88
Low back pain	Short sleep duration	rs147975827	4	146734943	A	G	-0.00652093	0.00792008	0.41
Low back pain	Short sleep duration	rs4284332	10	73733952	C	T	-0.00101009	0.00187017	0.59
Low back pain	Short sleep duration	rs56807215	16	87951030	A	T	-0.00324138	0.00294858	0.27
Low back pain	Long sleep duration	rs56807215	16	87951030	A	T	0.00206554	0.00224633	0.36
Low back pain	Long sleep duration	rs113679764	19	17486898	A	G	-0.000298153	0.0031345	0.92
Low back pain	Long sleep duration	rs62097992	18	50835863	C	T	0.00137663	0.00140911	0.33
Low back pain	Long sleep duration	rs112412403	6	129060572	A	G	-0.00432287	0.00438399	0.32
Low back pain	Long sleep duration	rs231908	11	2751660	G	A	-0.000341975	0.00166116	0.84
Low back pain	Long sleep duration	rs35989721	6	31404766	C	T	-0.00434073	0.00324246	0.18
Low back pain	Long sleep duration	rs1481789	8	72040468	A	G	0.00539395	0.00169317	0.00140001
Low back pain	Long sleep duration	rs72726942	15	31876216	T	G	0.00504232	0.00364925	0.17
Low back pain	Long sleep duration	rs9469835	6	34611001	G	A	-0.0012667	0.00148472	0.39
Low back pain	Long sleep duration	rs147975827	4	146734943	A	G	-0.0117907	0.00605674	0.0519996
Low back pain	Long sleep duration	rs74494106	2	20609764	T	C	-0.00405393	0.00508107	0.42
Low back pain	Long sleep duration	rs56091004	6	3744847	T	C	-0.00131392	0.00225053	0.56
Low back pain	Long sleep duration	rs147356029	7	4042724	A	G	0.00187845	0.00438258	0.67
Low back pain	Long sleep duration	rs225880	14	30481804	C	T	-0.000133312	0.00187048	0.94
Low back pain	Long sleep duration	rs60127327	12	54627857	G	A	0.000401278	0.00141124	0.780001
Low back pain	Long sleep duration	rs2022845	14	66343168	T	G	0.0029177	0.00145623	0.0449997
Low back pain	Long sleep duration	rs941157	12	90776124	T	C	0.000773412	0.00139923	0.58
Low back pain	Long sleep duration	rs143783757	7	79133344	G	A	0.00607839	0.00538565	0.26
Low back pain	Long sleep duration	rs4284332	10	73733952	C	T	-1.3929e-05	0.00142769	0.99
Low back pain	Long sleep duration	rs6426282	1	246310585	C	T	0.000718112	0.00200669	0.719999
Low back pain	Daytime sleepiness	rs6426282	1	246310585	T	C	0.000110349	0.00149456	0.96
Low back pain	Daytime sleepiness	rs74494106	2	20609764	C	T	0.00248035	0.00370221	0.49
Low back pain	Daytime sleepiness	rs147975827	4	146734943	G	A	-0.00474452	0.00458005	0.32
Low back pain	Daytime sleepiness	rs112412403	6	129060572	G	A	0.00267584	0.00325514	0.4
Low back pain	Daytime sleepiness	rs56091004	6	3744847	C	T	3.83094e-05	0.0016743	0.97
Low back pain	Daytime sleepiness	rs35989721	6	31404766	T	C	-0.000715781	0.00242155	0.75
Low back pain	Daytime sleepiness	rs9469835	6	34611001	A	G	-0.000637029	0.00109235	0.6
Low back pain	Daytime sleepiness	rs147356029	7	4042724	G	A	-0.00762737	0.00324276	0.017
Low back pain	Daytime sleepiness	rs143783757	7	79133344	A	G	-0.00366462	0.00401265	0.35
Low back pain	Daytime sleepiness	rs1481789	8	72040468	G	A	0.000714902	0.001251	0.56
Low back pain	Daytime sleepiness	rs4284332	10	73733952	T	C	-0.0017807	0.00105693	0.089
Low back pain	Daytime sleepiness	rs231908	11	2751660	A	G	0.00241419	0.00122967	0.047
Low back pain	Daytime sleepiness	rs60127327	12	54627857	A	G	0.0031373	0.0010427	0.003
Low back pain	Daytime sleepiness	rs941157	12	90776124	C	T	0.00110373	0.00103591	0.27
Low back pain	Daytime sleepiness	rs225880	14	30481804	T	C	-0.000989918	0.00137385	0.49
Low back pain	Daytime sleepiness	rs2022845	14	66343168	G	T	-0.000161609	0.00107472	0.86
Low back pain	Daytime sleepiness	rs72726942	15	31876216	G	T	-0.000864736	0.00268206	0.76
Low back pain	Daytime sleepiness	rs56807215	16	87951030	T	A	0.00103012	0.00165023	0.52
Low back pain	Daytime sleepiness	rs62097992	18	50835863	T	C	-0.00179402	0.00103993	0.083
Low back pain	Daytime sleepiness	rs113679764	19	17486898	G	A	-0.00237335	0.00229601	0.3

## Sheet: Harmonising
sTable3: Description of SNPs after harmonising.
Interested exposure	Outcome	SNP	chr	pos	effect_allele.exposure	other_allele.exposure	effect_allele.outcome	other_allele.outcome	beta.exposure	beta.outcome	se.exposure	se.outcome	pvalue.exposure	pvalue.outcome	mr_keep	palindromic	ambiguous	MAF	n
Insomnia	Low back pain	rs10087341	8	10239656	C	T	C	T	0.0147121	-0.0118	0.00239204	0.0208	7.74e-10	0.5719	TRUE	FALSE	FALSE	0.158749	336965
Insomnia	Low back pain	rs10156602	9	96345328	G	A	G	A	-0.0101865	0.0141	0.00182347	0.0138	2.32e-08	0.3059	TRUE	FALSE	FALSE	0.363532	336965
Insomnia	Low back pain	rs10280045	7	114076394	G	C	G	C	0.00972632	0.0396	0.00177186	0.0136	4.04e-08	0.00352201	FALSE	TRUE	TRUE	0.572428	336965
Insomnia	Low back pain	rs11152363	18	53057188	A	G	A	G	0.0143109	-0.0115	0.00226276	0.0169	2.54e-10	0.494399	TRUE	FALSE	FALSE	0.184703	336965
Insomnia	Low back pain	rs113851554	2	66750564	T	G	T	G	0.0477769	0.0509	0.00389018	0.0261	1.16e-34	0.0515502	TRUE	FALSE	FALSE	0.0566594	336965
Insomnia	Low back pain	rs11635495	15	67804682	C	T	C	T	0.00973115	0.0046	0.00174233	0.0135	2.34e-08	0.735301	TRUE	FALSE	FALSE	0.513921	336965
Insomnia	Low back pain	rs13186678	5	135535524	T	C	T	C	0.0110482	-0.0098	0.00188849	0.0149	4.91e-09	0.5121	TRUE	FALSE	FALSE	0.307241	336965
Insomnia	Low back pain	rs1547630	13	112642528	A	G	A	G	0.0104415	-0.012	0.00183342	0.0136	1.23e-08	0.3797	TRUE	FALSE	FALSE	0.651732	336965
Insomnia	Low back pain	rs1592757	5	103889998	C	G	C	G	0.0103528	0.004	0.00181797	0.0142	1.24e-08	0.780301	TRUE	TRUE	FALSE	0.355901	336965
Insomnia	Low back pain	rs17879819	10	104662215	T	C	T	C	-0.0187434	-0.0441	0.00326899	0.0242	9.83e-09	0.0681099	TRUE	FALSE	FALSE	0.0764563	336965
Insomnia	Low back pain	rs1925501	16	20059843	A	T	A	T	-0.0119127	-0.0032	0.00210595	0.0149	1.54e-08	0.8294	TRUE	TRUE	FALSE	0.220428	336965
Insomnia	Low back pain	rs2132083	4	14960529	C	T	C	T	-0.0101194	-0.0248	0.00184353	0.0153	4.04e-08	0.105	TRUE	FALSE	FALSE	0.660134	336965
Insomnia	Low back pain	rs224071	10	64508475	A	G	A	G	0.00972618	0.013	0.00174868	0.0135	2.67e-08	0.3376	TRUE	FALSE	FALSE	0.550307	336965
Insomnia	Low back pain	rs2644128	1	201793440	G	C	G	C	0.0109014	0.0182	0.00175123	0.0135	4.82e-10	0.1785	FALSE	TRUE	TRUE	0.5511	336965
Insomnia	Low back pain	rs2863957	2	114089551	A	C	A	C	-0.0129917	0.011	0.00210431	0.0164	6.67e-10	0.503499	TRUE	FALSE	FALSE	0.219489	336965
Insomnia	Low back pain	rs2956278	12	84698234	G	A	G	A	0.0119098	0.0168	0.00212317	0.0179	2.03e-08	0.3483	TRUE	FALSE	FALSE	0.214265	336965
Insomnia	Low back pain	rs324017	12	57487814	C	A	C	A	-0.011717	-0.0058	0.0019116	0.0145	8.83e-10	0.6877	TRUE	FALSE	FALSE	0.70472	336965
Insomnia	Low back pain	rs3808937	10	104230012	T	C	T	C	-0.0143079	-0.0141	0.00214558	0.0182	2.59e-11	0.4407	TRUE	FALSE	FALSE	0.207802	336965
Insomnia	Low back pain	rs3817576	7	1023191	G	A	G	A	-0.01038	-0.0247	0.00174667	0.0136	2.81e-09	0.0681899	TRUE	FALSE	FALSE	0.525328	336965
Insomnia	Low back pain	rs4688760	3	49980596	T	C	T	C	0.011506	0.0085	0.00188616	0.0143	1.06e-09	0.5535	TRUE	FALSE	FALSE	0.691885	336965
Insomnia	Low back pain	rs4886140	13	59833519	G	A	G	A	0.0110768	-0.0191	0.00186185	0.0138	2.69e-09	0.1684	TRUE	FALSE	FALSE	0.667148	336965
Insomnia	Low back pain	rs4943439	13	37555770	T	C	T	C	0.0104509	-0.0081	0.00178466	0.0137	4.75e-09	0.557799	TRUE	FALSE	FALSE	0.386641	336965
Insomnia	Low back pain	rs6561715	13	53888526	A	T	A	T	-0.0122828	-0.0132	0.00180689	0.0139	1.06e-11	0.3418	TRUE	TRUE	FALSE	0.628887	336965
Insomnia	Low back pain	rs6690017	1	57842729	G	T	G	T	-0.00985431	-0.004	0.00177148	0.0143	2.66e-08	0.7784	TRUE	FALSE	FALSE	0.408391	336965
Insomnia	Low back pain	rs6744461	2	145299297	C	A	C	A	0.0108831	-0.0216	0.00188291	0.0141	7.48e-09	0.1256	TRUE	FALSE	FALSE	0.680005	336965
Insomnia	Low back pain	rs71373536	17	43221808	A	G	A	G	0.0134498	0.0047	0.00200376	0.0158	1.92e-11	0.7633	TRUE	FALSE	FALSE	0.253453	336965
Insomnia	Low back pain	rs7572387	2	58866584	C	A	C	A	0.0109301	0.0265	0.00176715	0.0136	6.21e-10	0.0515003	TRUE	FALSE	FALSE	0.429282	336965
Insomnia	Low back pain	rs9815484	3	117637295	G	A	G	A	0.0131678	0.0474	0.00225968	0.0158	5.64e-09	0.00276401	TRUE	FALSE	FALSE	0.817741	336965
Insomnia	Low back pain	rs9878792	3	116432671	T	G	T	G	-0.0266984	-0.0996	0.00465798	0.0313	9.95e-09	0.00144601	TRUE	FALSE	FALSE	0.0374927	336965
Sleep duration	Low back pain	rs62158211	2	114106139	G	A	G	A	-0.0247612	-0.0225	0.00428596	0.0142	7.59994e-09	0.1151	TRUE	FALSE	FALSE	0.213374	128266
Sleep duration	Low back pain	rs2846581	18	902328	T	A	T	A	0.0328679	-0.0112	0.00540232	0.0205	1.2e-09	0.584	TRUE	TRUE	FALSE	0.724755	128266
Sleep duration	Low back pain	rs1380703	2	57941287	T	C	T	C	0.0237253	0.0139	0.00448123	0.0146	1.2e-07	0.3413	TRUE	FALSE	FALSE	0.381669	128266
Sleep duration	Low back pain	rs17190618	2	58882765	T	G	T	G	0.0391606	0.0113	0.00483774	0.0165	5.70033e-16	0.4938	TRUE	FALSE	FALSE	0.159737	128266
Short sleep duration	Low back pain	rs10510128	10	125060948	A	G	A	G	-0.0110483	0.0215	0.00226025	0.0187	1e-06	0.2506	TRUE	FALSE	FALSE	0.204743	110184
Short sleep duration	Low back pain	rs10995281	10	64467176	C	T	C	T	0.00851406	0.0167	0.00184851	0.0142	4.09996e-06	0.2381	TRUE	FALSE	FALSE	0.413666	110184
Short sleep duration	Low back pain	rs112287772	3	141382426	C	T	C	T	0.0375945	0.017	0.00785578	0.0299	1.7e-06	0.5705	TRUE	FALSE	FALSE	0.01436	110184
Short sleep duration	Low back pain	rs11607779	11	7880845	T	C	T	C	0.0228825	0.0405	0.00476526	0.0761	1.6e-06	0.5944	TRUE	FALSE	FALSE	0.037659	110184
Short sleep duration	Low back pain	rs116988821	12	5638368	A	G	A	G	0.0242705	0.0745	0.00528617	0.0447	4.39997e-06	0.0955498	TRUE	FALSE	FALSE	0.030247	110184
Short sleep duration	Low back pain	rs140450540	15	67920679	A	G	A	G	0.0379637	0.1651	0.00772125	0.1112	8.79995e-07	0.1376	TRUE	FALSE	FALSE	0.015901	110184
Short sleep duration	Low back pain	rs1456031	7	114296102	C	T	C	T	0.00889474	0.0168	0.0018397	0.0136	1.29999e-06	0.2175	TRUE	FALSE	FALSE	0.554846	110184
Short sleep duration	Low back pain	rs62158211	2	114106139	T	G	T	G	-0.0104415	0.0113	0.00222937	0.0165	2.80001e-06	0.4938	TRUE	FALSE	FALSE	0.212361	110184
Short sleep duration	Low back pain	rs66501154	9	83518373	G	A	G	A	-0.0108628	-0.001	0.00218447	0.0169	6.59994e-07	0.9508	TRUE	FALSE	FALSE	0.221888	110184
Short sleep duration	Low back pain	rs7483691	11	88388231	T	C	T	C	0.0101025	-0.0232	0.00201195	0.0149	5.1e-07	0.1204	TRUE	FALSE	FALSE	0.713705	110184
Short sleep duration	Low back pain	rs9474974	6	54592670	G	C	G	C	-0.00840218	-0.0163	0.00183909	0.0137	4.90004e-06	0.2325	FALSE	TRUE	TRUE	0.568633	110184
Long sleep duration	Low back pain	rs10039466	5	10061753	A	C	A	C	0.12224	0.0506	0.0265507	0.0325	4.1e-06	0.12	TRUE	FALSE	FALSE	0.04416	91306
Long sleep duration	Low back pain	rs113012428	6	72462946	A	G	A	G	0.0106376	0.042	0.0021831	0.0205	1.1e-06	0.0406397	TRUE	FALSE	FALSE	0.1258	91306
Long sleep duration	Low back pain	rs114263478	1	39938849	T	C	T	C	0.0282317	0.1613	0.00612067	0.0983	4e-06	0.1008	TRUE	FALSE	FALSE	0.005188	91306
Long sleep duration	Low back pain	rs12751487	1	31905173	T	A	T	A	-0.00740562	0.0067	0.00158702	0.0156	3.1e-06	0.6673	TRUE	TRUE	FALSE	0.2551	91306
Long sleep duration	Low back pain	rs138854460	11	18694055	C	T	C	T	0.0182322	0.0278	0.00394093	0.0321	3.7e-06	0.3863	TRUE	FALSE	FALSE	0.04676	91306
Long sleep duration	Low back pain	rs1471172	4	170017860	A	G	A	G	-0.00703288	0.002	0.00146634	0.0149	1.6e-06	0.8913	TRUE	FALSE	FALSE	0.7059	91306
Long sleep duration	Low back pain	rs148948944	7	146790860	A	T	A	T	0.0297055	0.1551	0.00641688	0.1647	3.7e-06	0.3466	TRUE	TRUE	FALSE	0.001928	91306
Long sleep duration	Low back pain	rs183208795	15	70476013	C	T	C	T	0.0268804	0.0104	0.00543082	0.0355	7.4e-07	0.770201	TRUE	FALSE	FALSE	0.03707	91306
Long sleep duration	Low back pain	rs190517796	5	153333364	T	C	T	C	0.0392824	0.0665	0.00821421	0.0353	1.7e-06	0.0596499	TRUE	FALSE	FALSE	0.03732	91306
Long sleep duration	Low back pain	rs2973993	5	119197771	T	A	T	A	0.00669607	0.0235	0.00139359	0.0136	1.5e-06	0.0839402	FALSE	TRUE	TRUE	0.4521	91306
Long sleep duration	Low back pain	rs35718341	21	41649864	G	A	G	A	0.0188782	-0.0633	0.0037126	0.0362	3.7e-07	0.0806195	TRUE	FALSE	FALSE	0.03574	91306
Long sleep duration	Low back pain	rs3845807	2	207356705	T	C	T	C	-0.00646976	0.0356	0.00139341	0.0136	3.4e-06	0.00886993	TRUE	FALSE	FALSE	0.4663	91306
Long sleep duration	Low back pain	rs55700403	19	20426066	A	C	A	C	0.0270436	-0.092	0.00571966	0.1039	2.3e-06	0.3761	TRUE	FALSE	FALSE	0.00451	91306
Long sleep duration	Low back pain	rs58517549	11	4171188	C	T	C	T	0.0157532	0.0159	0.00332094	0.0414	2.1e-06	0.7001	TRUE	FALSE	FALSE	0.02845	91306
Long sleep duration	Low back pain	rs6035251	20	19158011	C	A	C	A	-0.0133452	0.0115	0.00273674	0.025	1.1e-06	0.6442	TRUE	FALSE	FALSE	0.9159	91306
Long sleep duration	Low back pain	rs60780105	14	77220243	C	T	C	T	-0.00854021	-0.0092	0.00184385	0.017	3.6e-06	0.5891	TRUE	FALSE	FALSE	0.1944	91306
Long sleep duration	Low back pain	rs6456355	6	20538640	T	A	T	A	-0.00742445	-0.0099	0.00161705	0.0162	4.4e-06	0.5414	TRUE	TRUE	FALSE	0.7728	91306
Long sleep duration	Low back pain	rs6781801	3	108182450	A	G	A	G	-0.00761208	0.0186	0.00151461	0.0148	5e-07	0.2086	TRUE	FALSE	FALSE	0.2965	91306
Long sleep duration	Low back pain	rs73538586	8	1454439	C	T	C	T	0.024845	0.1742	0.0052972	0.1527	2.7e-06	0.254	TRUE	FALSE	FALSE	0.002122	91306
Long sleep duration	Low back pain	rs79245886	4	137820817	A	G	A	G	-0.0216958	-0.0853	0.00464225	0.0467	3e-06	0.0679297	TRUE	FALSE	FALSE	0.02278	91306
Daytime sleepiness	Low back pain	rs9475029	14	82146690	G	A	G	A	0.00564187	-0.0129	0.00103461	0.0138	4.4e-08	0.3502	TRUE	FALSE	FALSE	0.5575	452071
Daytime sleepiness	Low back pain	rs61696052	3	82816210	A	G	A	G	0.0058871	0.0061	0.00107339	0.0144	4.8e-08	0.6738	TRUE	FALSE	FALSE	0.6437	452071
Daytime sleepiness	Low back pain	rs960986	12	117928136	C	T	C	T	-0.0103354	0.008	0.00105959	0.0138	2.2e-22	0.561699	TRUE	FALSE	FALSE	0.5874	452071
Daytime sleepiness	Low back pain	rs79724577	10	128899947	T	C	T	C	-0.00851903	0.0286	0.00155596	0.022	4.4e-08	0.1928	TRUE	FALSE	FALSE	0.94731	452071
Daytime sleepiness	Low back pain	rs6557066	9	128153244	A	G	A	G	0.006134	0.0033	0.00106735	0.0138	1e-08	0.8096	TRUE	FALSE	FALSE	0.4757	452071
Daytime sleepiness	Low back pain	rs62519822	1	62492215	T	G	T	G	0.00587629	0.0083	0.00104667	0.0144	2e-08	0.564	TRUE	FALSE	FALSE	0.8588	452071
Daytime sleepiness	Low back pain	rs56143617	17	43581015	C	A	C	A	0.00807811	0.0621	0.0012262	0.0487	5.3e-11	0.2025	TRUE	FALSE	FALSE	0.7914	452071
Daytime sleepiness	Low back pain	rs2393923	2	58933591	C	T	C	T	-0.00689515	-0.0122	0.00103596	0.0138	3.3e-11	0.3764	TRUE	FALSE	FALSE	0.8181	452071
Daytime sleepiness	Low back pain	rs2472297	6	27270261	T	C	T	C	0.0068288	0.0028	0.00109797	0.0179	5.5e-10	0.8776	TRUE	FALSE	FALSE	0.7521	452071
Daytime sleepiness	Low back pain	rs12253139	15	75027880	C	T	C	T	0.00637313	-0.0114	0.00116124	0.0156	4.8e-08	0.4682	TRUE	FALSE	FALSE	0.8917	452071
Daytime sleepiness	Low back pain	rs147114641	8	106058744	T	C	T	C	0.00570167	-0.0146	0.0010324	0.0138	3.9e-08	0.2918	TRUE	FALSE	FALSE	0.97959	452071
Daytime sleepiness	Low back pain	rs12346687	9	81725280	T	C	T	C	-0.00771339	0.036	0.00110292	0.0161	3.1e-12	0.0256	TRUE	FALSE	FALSE	0.5991	452071
Daytime sleepiness	Low back pain	rs11613841	17	17696531	G	C	G	C	0.0064394	-0.004	0.00112549	0.0143	1.2e-08	0.7801	FALSE	TRUE	TRUE	0.5964	452071
Daytime sleepiness	Low back pain	rs1332630	2	27598097	T	C	T	C	0.00702837	0.0054	0.00105545	0.0139	2.7e-11	0.6971	TRUE	FALSE	FALSE	0.6665	452071
Daytime sleepiness	Low back pain	rs699530	12	2563476	A	G	A	G	-0.00634656	0.0527	0.00110938	0.016	1.2e-08	0.00100201	TRUE	FALSE	FALSE	0.3882	452071
Daytime sleepiness	Low back pain	rs1861410	6	38152041	C	T	C	T	0.00748609	-0.0238	0.00134422	0.0166	2.8e-08	0.152	TRUE	FALSE	FALSE	0.4013	452071
Daytime sleepiness	Low back pain	rs4665972	10	92107833	C	G	C	G	0.00645733	0.0019	0.00110123	0.0163	6.9e-09	0.9098	FALSE	TRUE	TRUE	0.377	452071
Daytime sleepiness	Low back pain	rs7598712	2	213201295	G	C	G	C	0.00595765	0.0274	0.00104393	0.0142	1.2e-08	0.0526902	FALSE	TRUE	TRUE	0.5142	452071
Daytime sleepiness	Low back pain	rs11127792	15	83215134	C	T	C	T	-0.00753618	-0.016	0.00121235	0.0184	3.6e-10	0.3868	TRUE	FALSE	FALSE	0.3259	452071
Daytime sleepiness	Low back pain	rs6760708	1	201765094	T	C	T	C	-0.00675345	0.0007	0.00117989	0.0157	9.2e-09	0.9642	TRUE	FALSE	FALSE	0.5918	452071
Daytime sleepiness	Low back pain	rs623025	8	65467796	G	A	G	A	-0.00889043	0.0238	0.0016239	0.0194	3e-08	0.2199	TRUE	FALSE	FALSE	0.2444	452071
Daytime sleepiness	Low back pain	rs72831782	6	124911565	A	G	A	G	-0.00587812	-0.0167	0.00105586	0.0143	2.5e-08	0.2424	TRUE	FALSE	FALSE	0.7883	452071
Daytime sleepiness	Low back pain	rs825127	5	92499467	T	A	T	A	0.00590295	0.0107	0.001041	0.0135	1.5e-08	0.4304	FALSE	TRUE	TRUE	0.4914	452071
Daytime sleepiness	Low back pain	rs641498	2	236769459	G	A	G	A	0.00588545	0.0078	0.00103109	0.0138	1.2e-08	0.5737	TRUE	FALSE	FALSE	0.3399	452071
Daytime sleepiness	Low back pain	rs6873733	5	138403317	G	T	G	T	0.00586825	-0.0283	0.00103435	0.0135	1.4e-08	0.0358303	TRUE	FALSE	FALSE	0.5101	452071
Daytime sleepiness	Low back pain	rs3803763	1	90947926	G	T	G	T	0.00572504	0.0124	0.00103966	0.0139	3.6e-08	0.373	TRUE	FALSE	FALSE	0.6668	452071
Daytime sleepiness	Low back pain	rs34898799	2	103944744	T	A	T	A	-0.00708285	-0.0363	0.00118289	0.0167	2.6e-09	0.0301002	FALSE	TRUE	TRUE	0.7695	452071
Daytime sleepiness	Low back pain	rs62009918	2	46660452	G	T	G	T	0.00564357	-0.0074	0.00103885	0.0135	4.4e-08	0.5829	TRUE	FALSE	FALSE	0.8385	452071
Daytime sleepiness	Low back pain	rs58460356	17	43463493	A	C	A	C	0.00776417	-0.0551	0.00132827	0.0311	5.8e-09	0.0759801	TRUE	FALSE	FALSE	0.7747	452071
Daytime sleepiness	Low back pain	rs10144873	13	54049003	G	A	G	A	-0.0057991	0.0266	0.00105449	0.0137	4.4e-08	0.05199	TRUE	FALSE	FALSE	0.601	452071
Daytime sleepiness	Low back pain	rs843371	1	223506788	T	G	T	G	0.00577086	-0.0133	0.00102973	0.0135	2e-08	0.3232	TRUE	FALSE	FALSE	0.2819	452071
Daytime sleepiness	Low back pain	rs7982022	3	183994536	A	G	A	G	0.00759221	0.0052	0.00122225	0.015	4.3e-10	0.727999	TRUE	FALSE	FALSE	0.5639	452071
Daytime sleepiness	Low back pain	rs4765936	8	131210851	A	G	A	G	0.00602037	0.0238	0.00110603	0.0143	3.3e-08	0.0961302	TRUE	FALSE	FALSE	0.7594	452071
Daytime sleepiness	Low back pain	rs876575	6	54697049	T	A	T	A	0.00562776	0.0116	0.00103559	0.0136	4.5e-08	0.3946	FALSE	TRUE	TRUE	0.6662	452071
Daytime sleepiness	Low back pain	rs285871	3	85519305	C	T	C	T	0.00661154	-0.0012	0.00106491	0.0137	4.2e-10	0.9327	TRUE	FALSE	FALSE	0.5981	452071
Low back pain	Insomnia	rs112412403	6	129060572	A	G	A	G	0.1685	-0.000787269	0.0362	0.0055312	3.14601e-06	0.886818	TRUE	FALSE	FALSE	0.03842	177860
Low back pain	Insomnia	rs113679764	19	17486898	A	G	A	G	0.1076	-0.00404659	0.023	0.00389737	2.98497e-06	0.299138	TRUE	FALSE	FALSE	0.09631	177860
Low back pain	Insomnia	rs143783757	7	79133344	G	A	G	A	-0.2201	-0.0116473	0.0478	0.00683313	4.05695e-06	0.0882836	TRUE	FALSE	FALSE	0.02083	177860
Low back pain	Insomnia	rs147356029	7	4042724	A	G	A	G	0.2376	0.0116991	0.0512	0.00549133	3.45502e-06	0.0331345	TRUE	FALSE	FALSE	0.01829	177860
Low back pain	Insomnia	rs147975827	4	146734943	A	G	A	G	0.3934	0.00202493	0.0841	0.0076968	2.91099e-06	0.792483	TRUE	FALSE	FALSE	0.007043	177860
Low back pain	Insomnia	rs1481789	8	72040468	A	G	A	G	0.0908	-0.00117255	0.0185	0.00212127	9.93596e-07	0.580429	TRUE	FALSE	FALSE	0.159	177860
Low back pain	Insomnia	rs2022845	14	66343168	T	G	T	G	-0.0693	-0.000277825	0.0146	0.00182295	2.20602e-06	0.878868	TRUE	FALSE	FALSE	0.3091	177860
Low back pain	Insomnia	rs225880	14	30481804	C	T	C	T	0.0782	0.00141625	0.0164	0.0023286	1.937e-06	0.543058	TRUE	FALSE	FALSE	0.786	177860
Low back pain	Insomnia	rs231908	11	2751660	G	A	G	A	-0.0828	-0.00236542	0.0157	0.00208729	1.42099e-07	0.25711	TRUE	FALSE	FALSE	0.7545	177860
Low back pain	Insomnia	rs35989721	6	31404766	C	T	C	T	0.1306	0.0053363	0.0224	0.00408418	5.16202e-09	0.191357	TRUE	FALSE	FALSE	0.1013	177860
Low back pain	Insomnia	rs4284332	10	73733952	C	T	C	T	0.0647	0.00075883	0.0136	0.00179185	2.103e-06	0.671938	TRUE	FALSE	FALSE	0.5566	177860
Low back pain	Insomnia	rs56091004	6	3744847	T	C	T	C	0.1402	-0.000552613	0.0287	0.00282699	1.054e-06	0.845019	TRUE	FALSE	FALSE	0.06074	177860
Low back pain	Insomnia	rs56807215	16	87951030	A	T	A	T	-0.1063	0.000169282	0.0231	0.00279647	4.21998e-06	0.95173	TRUE	TRUE	FALSE	0.09947	177860
Low back pain	Insomnia	rs60127327	12	54627857	G	A	G	A	-0.0643	-0.00202514	0.0136	0.00176708	2.42198e-06	0.251779	TRUE	FALSE	FALSE	0.4809	177860
Low back pain	Insomnia	rs62097992	18	50835863	C	T	C	T	0.0669	0.00330766	0.0138	0.00176217	1.16501e-06	0.0605146	TRUE	FALSE	FALSE	0.4121	177860
Low back pain	Insomnia	rs6426282	1	246310585	C	T	C	T	-0.0803	-0.0019651	0.017	0.00254746	2.26699e-06	0.440473	TRUE	FALSE	FALSE	0.1962	177860
Low back pain	Insomnia	rs72726942	15	31876216	T	G	T	G	0.202	0.00174171	0.0434	0.00454538	3.16898e-06	0.701585	TRUE	FALSE	FALSE	0.02566	177860
Low back pain	Insomnia	rs74494106	2	20609764	T	C	T	C	-0.4741	-0.00582134	0.1013	0.00633539	2.83198e-06	0.358169	TRUE	FALSE	FALSE	0.005018	177860
Low back pain	Insomnia	rs941157	12	90776124	T	C	T	C	-0.0644	0.00336828	0.0137	0.00175652	2.75899e-06	0.0551645	TRUE	FALSE	FALSE	0.4118	177860
Low back pain	Insomnia	rs9469835	6	34611001	G	A	G	A	0.0729	0.00603481	0.0145	0.0018517	4.82703e-07	0.00111792	TRUE	FALSE	FALSE	0.3297	177860
Low back pain	Sleep duration	rs112412403	6	129060572	A	G	A	G	0.1685	0.00662657	0.0362	0.0125195	3.14601e-06	0.6	TRUE	FALSE	FALSE	0.03842	177860
Low back pain	Sleep duration	rs113679764	19	17486898	A	G	A	G	0.1076	-0.0090481	0.023	0.00891527	2.98497e-06	0.31	TRUE	FALSE	FALSE	0.09631	177860
Low back pain	Sleep duration	rs143783757	7	79133344	G	A	G	A	-0.2201	0.00918294	0.0478	0.0153533	4.05695e-06	0.55	TRUE	FALSE	FALSE	0.02083	177860
Low back pain	Sleep duration	rs147356029	7	4042724	A	G	A	G	0.2376	-0.00310631	0.0512	0.0124475	3.45502e-06	0.8	TRUE	FALSE	FALSE	0.01829	177860
Low back pain	Sleep duration	rs147975827	4	146734943	A	G	A	G	0.3934	-0.0137686	0.0841	0.0172776	2.91099e-06	0.43	TRUE	FALSE	FALSE	0.007043	177860
Low back pain	Sleep duration	rs1481789	8	72040468	A	G	A	G	0.0908	0.00397128	0.0185	0.00500822	9.93596e-07	0.43	TRUE	FALSE	FALSE	0.159	177860
Low back pain	Sleep duration	rs2022845	14	66343168	T	G	T	G	-0.0693	0.00282267	0.0146	0.00414381	2.20602e-06	0.5	TRUE	FALSE	FALSE	0.3091	177860
Low back pain	Sleep duration	rs225880	14	30481804	C	T	C	T	0.0782	-0.00295901	0.0164	0.00533341	1.937e-06	0.58	TRUE	FALSE	FALSE	0.786	177860
Low back pain	Sleep duration	rs231908	11	2751660	G	A	G	A	-0.0828	0.00208513	0.0157	0.00490093	1.42099e-07	0.67	TRUE	FALSE	FALSE	0.7545	177860
Low back pain	Sleep duration	rs35989721	6	31404766	C	T	C	T	0.1306	-0.0101459	0.0224	0.00923455	5.16202e-09	0.27	TRUE	FALSE	FALSE	0.1013	177860
Low back pain	Sleep duration	rs4284332	10	73733952	C	T	C	T	0.0647	0.00359434	0.0136	0.00406518	2.103e-06	0.38	TRUE	FALSE	FALSE	0.5566	177860
Low back pain	Sleep duration	rs56091004	6	3744847	T	C	T	C	0.1402	0.0020808	0.0287	0.00639769	1.054e-06	0.74	TRUE	FALSE	FALSE	0.06074	177860
Low back pain	Sleep duration	rs56807215	16	87951030	A	T	A	T	-0.1063	0.00427466	0.0231	0.00640297	4.21998e-06	0.5	TRUE	TRUE	FALSE	0.09947	177860
Low back pain	Sleep duration	rs60127327	12	54627857	G	A	G	A	-0.0643	0.00508773	0.0136	0.00417429	2.42198e-06	0.22	TRUE	FALSE	FALSE	0.4809	177860
Low back pain	Sleep duration	rs62097992	18	50835863	C	T	C	T	0.0669	-0.00543626	0.0138	0.00400248	1.16501e-06	0.17	TRUE	FALSE	FALSE	0.4121	177860
Low back pain	Sleep duration	rs6426282	1	246310585	C	T	C	T	-0.0803	-0.00709999	0.017	0.0057009	2.26699e-06	0.21	TRUE	FALSE	FALSE	0.1962	177860
Low back pain	Sleep duration	rs72726942	15	31876216	T	G	T	G	0.202	-0.00611143	0.0434	0.0103583	3.16898e-06	0.56	TRUE	FALSE	FALSE	0.02566	177860
Low back pain	Sleep duration	rs74494106	2	20609764	T	C	T	C	-0.4741	-0.00735259	0.1013	0.0144825	2.83198e-06	0.61	TRUE	FALSE	FALSE	0.005018	177860
Low back pain	Sleep duration	rs941157	12	90776124	T	C	T	C	-0.0644	0.00381896	0.0137	0.00414084	2.75899e-06	0.36	TRUE	FALSE	FALSE	0.4118	177860
Low back pain	Sleep duration	rs9469835	6	34611001	G	A	G	A	0.0729	-0.00466271	0.0145	0.0042251	4.82703e-07	0.27	TRUE	FALSE	FALSE	0.3297	177860
Low back pain	Short sleep duration	rs112412403	6	129060572	A	G	A	G	0.1685	-0.00510936	0.0362	0.00574651	3.14601e-06	0.37	TRUE	FALSE	FALSE	0.03842	177860
Low back pain	Short sleep duration	rs113679764	19	17486898	A	G	A	G	0.1076	0.000910924	0.023	0.00409943	2.98497e-06	0.82	TRUE	FALSE	FALSE	0.09631	177860
Low back pain	Short sleep duration	rs143783757	7	79133344	G	A	G	A	-0.2201	-0.00111147	0.0478	0.00707701	4.05695e-06	0.88	TRUE	FALSE	FALSE	0.02083	177860
Low back pain	Short sleep duration	rs147356029	7	4042724	A	G	A	G	0.2376	0.00260685	0.0512	0.00572711	3.45502e-06	0.649999	TRUE	FALSE	FALSE	0.01829	177860
Low back pain	Short sleep duration	rs147975827	4	146734943	A	G	A	G	0.3934	-0.00652093	0.0841	0.00792008	2.91099e-06	0.41	TRUE	FALSE	FALSE	0.007043	177860
Low back pain	Short sleep duration	rs1481789	8	72040468	A	G	A	G	0.0908	0.00105379	0.0185	0.00221934	9.93596e-07	0.630001	TRUE	FALSE	FALSE	0.159	177860
Low back pain	Short sleep duration	rs2022845	14	66343168	T	G	T	G	-0.0693	0.00265039	0.0146	0.00190737	2.20602e-06	0.16	TRUE	FALSE	FALSE	0.3091	177860
Low back pain	Short sleep duration	rs225880	14	30481804	C	T	C	T	0.0782	0.00226765	0.0164	0.00245268	1.937e-06	0.36	TRUE	FALSE	FALSE	0.786	177860
Low back pain	Short sleep duration	rs231908	11	2751660	G	A	G	A	-0.0828	-0.0013656	0.0157	0.00217081	1.42099e-07	0.53	TRUE	FALSE	FALSE	0.7545	177860
Low back pain	Short sleep duration	rs35989721	6	31404766	C	T	C	T	0.1306	-0.00128368	0.0224	0.00423956	5.16202e-09	0.760001	TRUE	FALSE	FALSE	0.1013	177860
Low back pain	Short sleep duration	rs4284332	10	73733952	C	T	C	T	0.0647	-0.00101009	0.0136	0.00187017	2.103e-06	0.59	TRUE	FALSE	FALSE	0.5566	177860
Low back pain	Short sleep duration	rs56091004	6	3744847	T	C	T	C	0.1402	-0.000446196	0.0287	0.00293938	1.054e-06	0.88	TRUE	FALSE	FALSE	0.06074	177860
Low back pain	Short sleep duration	rs56807215	16	87951030	A	T	A	T	-0.1063	-0.00324138	0.0231	0.00294858	4.21998e-06	0.27	TRUE	TRUE	FALSE	0.09947	177860
Low back pain	Short sleep duration	rs60127327	12	54627857	G	A	G	A	-0.0643	-0.00202362	0.0136	0.00184697	2.42198e-06	0.27	TRUE	FALSE	FALSE	0.4809	177860
Low back pain	Short sleep duration	rs62097992	18	50835863	C	T	C	T	0.0669	0.0017161	0.0138	0.00184067	1.16501e-06	0.35	TRUE	FALSE	FALSE	0.4121	177860
Low back pain	Short sleep duration	rs6426282	1	246310585	C	T	C	T	-0.0803	0.00379818	0.017	0.00262358	2.26699e-06	0.15	TRUE	FALSE	FALSE	0.1962	177860
Low back pain	Short sleep duration	rs72726942	15	31876216	T	G	T	G	0.202	0.00484009	0.0434	0.00476725	3.16898e-06	0.31	TRUE	FALSE	FALSE	0.02566	177860
Low back pain	Short sleep duration	rs74494106	2	20609764	T	C	T	C	-0.4741	-0.00270506	0.1013	0.00665792	2.83198e-06	0.68	TRUE	FALSE	FALSE	0.005018	177860
Low back pain	Short sleep duration	rs941157	12	90776124	T	C	T	C	-0.0644	-0.000405484	0.0137	0.00183187	2.75899e-06	0.82	TRUE	FALSE	FALSE	0.4118	177860
Low back pain	Short sleep duration	rs9469835	6	34611001	G	A	G	A	0.0729	0.00195893	0.0145	0.00194363	4.82703e-07	0.31	TRUE	FALSE	FALSE	0.3297	177860
Low back pain	Long sleep duration	rs112412403	6	129060572	A	G	A	G	0.1685	-0.00432287	0.0362	0.00438399	3.14601e-06	0.32	TRUE	FALSE	FALSE	0.03842	177860
Low back pain	Long sleep duration	rs113679764	19	17486898	A	G	A	G	0.1076	-0.000298153	0.023	0.0031345	2.98497e-06	0.92	TRUE	FALSE	FALSE	0.09631	177860
Low back pain	Long sleep duration	rs143783757	7	79133344	G	A	G	A	-0.2201	0.00607839	0.0478	0.00538565	4.05695e-06	0.26	TRUE	FALSE	FALSE	0.02083	177860
Low back pain	Long sleep duration	rs147356029	7	4042724	A	G	A	G	0.2376	0.00187845	0.0512	0.00438258	3.45502e-06	0.67	TRUE	FALSE	FALSE	0.01829	177860
Low back pain	Long sleep duration	rs147975827	4	146734943	A	G	A	G	0.3934	-0.0117907	0.0841	0.00605674	2.91099e-06	0.0519996	TRUE	FALSE	FALSE	0.007043	177860
Low back pain	Long sleep duration	rs1481789	8	72040468	A	G	A	G	0.0908	0.00539395	0.0185	0.00169317	9.93596e-07	0.00140001	TRUE	FALSE	FALSE	0.159	177860
Low back pain	Long sleep duration	rs2022845	14	66343168	T	G	T	G	-0.0693	0.0029177	0.0146	0.00145623	2.20602e-06	0.0449997	TRUE	FALSE	FALSE	0.3091	177860
Low back pain	Long sleep duration	rs225880	14	30481804	C	T	C	T	0.0782	-0.000133312	0.0164	0.00187048	1.937e-06	0.94	TRUE	FALSE	FALSE	0.786	177860
Low back pain	Long sleep duration	rs231908	11	2751660	G	A	G	A	-0.0828	-0.000341975	0.0157	0.00166116	1.42099e-07	0.84	TRUE	FALSE	FALSE	0.7545	177860
Low back pain	Long sleep duration	rs35989721	6	31404766	C	T	C	T	0.1306	-0.00434073	0.0224	0.00324246	5.16202e-09	0.18	TRUE	FALSE	FALSE	0.1013	177860
Low back pain	Long sleep duration	rs4284332	10	73733952	C	T	C	T	0.0647	-1.3929e-05	0.0136	0.00142769	2.103e-06	0.99	TRUE	FALSE	FALSE	0.5566	177860
Low back pain	Long sleep duration	rs56091004	6	3744847	T	C	T	C	0.1402	-0.00131392	0.0287	0.00225053	1.054e-06	0.56	TRUE	FALSE	FALSE	0.06074	177860
Low back pain	Long sleep duration	rs56807215	16	87951030	A	T	A	T	-0.1063	0.00206554	0.0231	0.00224633	4.21998e-06	0.36	TRUE	TRUE	FALSE	0.09947	177860
Low back pain	Long sleep duration	rs60127327	12	54627857	G	A	G	A	-0.0643	0.000401278	0.0136	0.00141124	2.42198e-06	0.780001	TRUE	FALSE	FALSE	0.4809	177860
Low back pain	Long sleep duration	rs62097992	18	50835863	C	T	C	T	0.0669	0.00137663	0.0138	0.00140911	1.16501e-06	0.33	TRUE	FALSE	FALSE	0.4121	177860
Low back pain	Long sleep duration	rs6426282	1	246310585	C	T	C	T	-0.0803	0.000718112	0.017	0.00200669	2.26699e-06	0.719999	TRUE	FALSE	FALSE	0.1962	177860
Low back pain	Long sleep duration	rs72726942	15	31876216	T	G	T	G	0.202	0.00504232	0.0434	0.00364925	3.16898e-06	0.17	TRUE	FALSE	FALSE	0.02566	177860
Low back pain	Long sleep duration	rs74494106	2	20609764	T	C	T	C	-0.4741	-0.00405393	0.1013	0.00508107	2.83198e-06	0.42	TRUE	FALSE	FALSE	0.005018	177860
Low back pain	Long sleep duration	rs941157	12	90776124	T	C	T	C	-0.0644	0.000773412	0.0137	0.00139923	2.75899e-06	0.58	TRUE	FALSE	FALSE	0.4118	177860
Low back pain	Long sleep duration	rs9469835	6	34611001	G	A	G	A	0.0729	-0.0012667	0.0145	0.00148472	4.82703e-07	0.39	TRUE	FALSE	FALSE	0.3297	177860
Low back pain	Daytime sleepiness	rs112412403	6	129060572	A	G	A	G	0.1685	-0.00267584	0.0362	0.00325514	3.14601e-06	0.4	TRUE	FALSE	FALSE	0.03842	177860
Low back pain	Daytime sleepiness	rs113679764	19	17486898	A	G	A	G	0.1076	0.00237335	0.023	0.00229601	2.98497e-06	0.3	TRUE	FALSE	FALSE	0.09631	177860
Low back pain	Daytime sleepiness	rs143783757	7	79133344	G	A	G	A	-0.2201	0.00366462	0.0478	0.00401265	4.05695e-06	0.35	TRUE	FALSE	FALSE	0.02083	177860
Low back pain	Daytime sleepiness	rs147356029	7	4042724	A	G	A	G	0.2376	0.00762737	0.0512	0.00324276	3.45502e-06	0.017	TRUE	FALSE	FALSE	0.01829	177860
Low back pain	Daytime sleepiness	rs147975827	4	146734943	A	G	A	G	0.3934	0.00474452	0.0841	0.00458005	2.91099e-06	0.32	TRUE	FALSE	FALSE	0.007043	177860
Low back pain	Daytime sleepiness	rs1481789	8	72040468	A	G	A	G	0.0908	-0.000714902	0.0185	0.001251	9.93596e-07	0.56	TRUE	FALSE	FALSE	0.159	177860
Low back pain	Daytime sleepiness	rs2022845	14	66343168	T	G	T	G	-0.0693	0.000161609	0.0146	0.00107472	2.20602e-06	0.86	TRUE	FALSE	FALSE	0.3091	177860
Low back pain	Daytime sleepiness	rs225880	14	30481804	C	T	C	T	0.0782	0.000989918	0.0164	0.00137385	1.937e-06	0.49	TRUE	FALSE	FALSE	0.786	177860
Low back pain	Daytime sleepiness	rs231908	11	2751660	G	A	G	A	-0.0828	-0.00241419	0.0157	0.00122967	1.42099e-07	0.047	TRUE	FALSE	FALSE	0.7545	177860
Low back pain	Daytime sleepiness	rs35989721	6	31404766	C	T	C	T	0.1306	0.000715781	0.0224	0.00242155	5.16202e-09	0.75	TRUE	FALSE	FALSE	0.1013	177860
Low back pain	Daytime sleepiness	rs4284332	10	73733952	C	T	C	T	0.0647	0.0017807	0.0136	0.00105693	2.103e-06	0.089	TRUE	FALSE	FALSE	0.5566	177860
Low back pain	Daytime sleepiness	rs56091004	6	3744847	T	C	T	C	0.1402	-3.83094e-05	0.0287	0.0016743	1.054e-06	0.97	TRUE	FALSE	FALSE	0.06074	177860
Low back pain	Daytime sleepiness	rs56807215	16	87951030	A	T	A	T	-0.1063	-0.00103012	0.0231	0.00165023	4.21998e-06	0.52	TRUE	TRUE	FALSE	0.09947	177860
Low back pain	Daytime sleepiness	rs60127327	12	54627857	G	A	G	A	-0.0643	-0.0031373	0.0136	0.0010427	2.42198e-06	0.003	TRUE	FALSE	FALSE	0.4809	177860
Low back pain	Daytime sleepiness	rs62097992	18	50835863	C	T	C	T	0.0669	0.00179402	0.0138	0.00103993	1.16501e-06	0.083	TRUE	FALSE	FALSE	0.4121	177860
Low back pain	Daytime sleepiness	rs6426282	1	246310585	C	T	C	T	-0.0803	-0.000110349	0.017	0.00149456	2.26699e-06	0.96	TRUE	FALSE	FALSE	0.1962	177860
Low back pain	Daytime sleepiness	rs72726942	15	31876216	T	G	T	G	0.202	0.000864736	0.0434	0.00268206	3.16898e-06	0.76	TRUE	FALSE	FALSE	0.02566	177860
Low back pain	Daytime sleepiness	rs74494106	2	20609764	T	C	T	C	-0.4741	-0.00248035	0.1013	0.00370221	2.83198e-06	0.49	TRUE	FALSE	FALSE	0.005018	177860
Low back pain	Daytime sleepiness	rs941157	12	90776124	T	C	T	C	-0.0644	-0.00110373	0.0137	0.00103591	2.75899e-06	0.27	TRUE	FALSE	FALSE	0.4118	177860
Low back pain	Daytime sleepiness	rs9469835	6	34611001	G	A	G	A	0.0729	0.000637029	0.0145	0.00109235	4.82703e-07	0.6	TRUE	FALSE	FALSE	0.3297	177860

## Sheet: MR analysis
sTable4: MR analysis for the causal effects of different sleep traits and low back pain (LBP).
Traits	Outcome	Methods	nSNP	beta	OR	OR_95%CI	beta_95%CI	se	p
Insomnia	Low back pain	MR Egger	27	1.83559	6.269	1.388-28.313	/	0.769253	0.0249131
		IVW (random effects)	27	0.66968	1.954	1.119-3.411	/	0.28433	0.0185081
		Weighted median	27	0.739403	2.095	1.024-4.286	/	0.365275	0.042946
		Maximum likelihood	27	0.692365	1.998	1.262-3.166	/	0.234706	0.00317853
		Penalised weighted median	27	0.671907	1.958	0.947-4.046	/	0.37038	0.0696623
		IVW (fixed effects)	27	0.66968	1.954	1.245-3.065	/	0.229775	0.00356257
Sleep duration	Low back pain	MR Egger	4	-0.800055	0.449	0.038-5.263	/	1.25551	0.589186
		IVW (random effects)	4	0.364392	1.44	0.851-2.436	/	0.268367	0.174523
		Weighted median	4	0.391999	1.48	0.785-2.791	/	0.323626	0.225792
		Maximum likelihood	4	0.368863	1.446	0.85-2.46	/	0.271124	0.173674
		Penalised weighted median	4	0.391999	1.48	0.794-2.757	/	0.317389	0.216803
		IVW (fixed effects)	4	0.364392	1.44	0.851-2.436	/	0.268367	0.174523
Short sleep duration	Low back pain	MR Egger	10	1.12195	3.071	0.303-31.08	/	1.18093	0.369898
		IVW (random effects)	10	0.37162	1.45	0.496-4.236	/	0.546973	0.496877
		Weighted median	10	0.386509	1.472	0.355-6.094	/	0.724867	0.593886
		Maximum likelihood	10	0.386641	1.472	0.571-3.794	/	0.483073	0.423492
		Penalised weighted median	10	0.386509	1.472	0.382-5.671	/	0.688199	0.574373
		IVW (fixed effects)	10	0.37162	1.45	0.575-3.656	/	0.471807	0.430901
Long sleep duration	Low back pain	MR Egger	19	0.662632	1.94	0.978-3.848	/	0.349499	0.0750964
		IVW (random effects)	19	0.448447	1.566	0.887-2.765	/	0.290033	0.122057
		Weighted median	19	0.437088	1.548	0.879-2.727	/	0.288758	0.130106
		Maximum likelihood	19	0.463783	1.59	0.983-2.571	/	0.245151	0.0585139
		Penalised weighted median	19	0.442847	1.557	0.859-2.823	/	0.303625	0.144694
		IVW (fixed effects)	19	0.448447	1.566	1-2.453	/	0.228943	0.0501391
Daytime sleepiness	Low back pain	MR Egger	29	-2.15754	0.116	0.0002-55.157	/	3.1468	0.498792
		IVW (random effects)	29	-0.86155	0.423	0.153-1.166	/	0.517886	0.0961942
		Weighted median	29	-0.306746	0.736	0.214-2.532	/	0.630573	0.626644
		Maximum likelihood	29	-0.889567	0.411	0.176-0.961	/	0.43338	0.040109
		Penalised weighted median	29	-0.218318	0.804	0.226-2.857	/	0.647055	0.735814
		IVW (fixed effects)	29	-0.86155	0.423	0.184-0.971	/	0.424361	0.0423332
Low back pain	Insomnia	MR Egger	20	0.0132436	1.013	0.988-1.039	/	0.0128653	0.316922
		IVW (random effects)	20	0.0148942	1.015	1.002-1.028	/	0.00634995	0.0189984
		Weighted median	20	0.01185	1.012	0.996-1.028	/	0.00828646	0.152706
		Maximum likelihood	20	0.0154212	1.016	1.004-1.027	/	0.00566919	0.00652488
		Penalised weighted median	20	0.0118335	1.012	0.995-1.029	/	0.00845817	0.161794
		IVW (fixed effects)	20	0.0148942	1.015	1.004-1.026	/	0.00545139	0.00629161
Low back pain	Sleep duration	MR Egger	20	0.00233193	/	/	-0.046-0.05	0.024471	0.925134
		IVW (random effects)	20	-0.0165495	/	/	-0.041-0.008	0.0124614	0.18416
		Weighted median	20	-0.02778	/	/	-0.063-0.007	0.0179612	0.121943
		Maximum likelihood	20	-0.0169253	/	/	-0.042-0.008	0.0127444	0.184158
		Penalised weighted median	20	-0.02778	/	/	-0.061-0.005	0.0169151	0.100523
		IVW (fixed effects)	20	-0.0165495	/	/	-0.041-0.008	0.0124614	0.18416
Low back pain	Short sleep duration	MR Egger	20	0.00061319	1.001	0.979-1.023	/	0.0112282	0.95705
		IVW (random effects)	20	0.00436294	1.004	0.993-1.016	/	0.00569168	0.443351
		Weighted median	20	0.00605973	1.006	0.99-1.022	/	0.00803465	0.450729
		Maximum likelihood	20	0.00447326	1.004	0.993-1.016	/	0.00576194	0.437545
		Penalised weighted median	20	0.00605973	1.006	0.991-1.022	/	0.00794283	0.445512
		IVW (fixed effects)	20	0.00436294	1.004	0.993-1.016	/	0.00569168	0.443351
Low back pain	Long sleep duration	MR Egger	20	-0.00177048	0.998	0.978-1.019	/	0.0106556	0.869888
		IVW (random effects)	20	-0.00263335	0.997	0.987-1.008	/	0.00525938	0.616585
		Weighted median	20	-0.00257399	0.997	0.985-1.01	/	0.0065446	0.694098
		Maximum likelihood	20	-0.00290736	0.997	0.988-1.006	/	0.00452044	0.520121
		Penalised weighted median	20	-0.00412661	0.996	0.983-1.009	/	0.00660887	0.532362
		IVW (fixed effects)	20	-0.00263335	0.997	0.989-1.006	/	0.00434849	0.544795
Low back pain	Daytime sleepiness	MR Egger	20	0.0017512	1.002	0.989-1.014	/	0.00635865	0.786142
		IVW (random effects)	20	0.01045	1.011	1.004-1.017	/	0.00335429	0.00183689
		Weighted median	20	0.00542749	1.005	0.996-1.015	/	0.00482499	0.260644
		Maximum likelihood	20	0.0106791	1.011	1.004-1.017	/	0.00335202	0.00144326
		Penalised weighted median	20	0.00540906	1.005	0.996-1.015	/	0.00469955	0.249743
		IVW (fixed effects)	20	0.01045	1.011	1.004-1.017	/	0.00321303	0.00114441

## Sheet: Heterogeneity analysis
sTable5: Heterogeneity analysis.
Traits	Outcome	Methods	Q-statistic	p
Insomnia	Low back pain	MR Egger	36.0145	0.0713798
		Inverse variance weighted (IVW)	39.8118	0.0407019
Sleep duration	Low back pain	MR Egger	1.43954	0.486864
		Inverse variance weighted (IVW)	2.34092	0.504726
Short sleep duration	Low back pain	MR Egger	11.3552	0.182371
		Inverse variance weighted (IVW)	12.0961	0.207945
Long sleep duration	Low back pain	MR Egger	27.0121	0.0578901
		Inverse variance weighted (IVW)	28.8877	0.0497692
Daytime sleepiness	Low back pain	MR Egger	41.4341	0.0373934
		Inverse variance weighted (IVW)	41.7018	0.0462439
Low back pain	Insomnia	MR Egger	25.7481	0.105658
		Inverse variance weighted (IVW)	25.7798	0.136442
Low back pain	Sleep duration	MR Egger	11.4754	0.873107
		Inverse variance weighted (IVW)	12.2791	0.873349
Low back pain	Short sleep duration	MR Egger	12.4599	0.822607
		Inverse variance weighted (IVW)	12.61	0.857924
Low back pain	Long sleep duration	MR Egger	27.7799	0.0654837
		Inverse variance weighted (IVW)	27.7936	0.0874826
Low back pain	Daytime sleepiness	MR Egger	18.1635	0.44493
		Inverse variance weighted (IVW)	20.7075	0.353188

## Sheet: Horizontal pleiotropy test
sTable6: Horizontal pleiotropy analysis.
Traits	Outcome	Methods	egger_intercept	se	p
Insomnia	Low back pain	MR Egger_intercept	-0.0161066	0.00992052	0.117014
Sleep duration	Low back pain	MR Egger_intercept	0.0354446	0.0373332	0.442619
Short sleep duration	Low back pain	MR Egger_intercept	-0.0110508	0.0152961	0.490587
Long sleep duration	Low back pain	MR Egger_intercept	-0.00881138	0.00811026	0.292446
Daytime sleepiness	Low back pain	MR Egger_intercept	0.00877313	0.0210027	0.679459
Low back pain	Insomnia	MR Egger_intercept	0.00019582	0.0013158	0.883349
Low back pain	Sleep duration	MR Egger_intercept	-0.00225792	0.0025185	0.381803
Low back pain	Short sleep duration	MR Egger_intercept	0.000445158	0.00114903	0.702987
Low back pain	Long sleep duration	MR Egger_intercept	-0.000102443	0.00109044	0.926189
Low back pain	Daytime sleepiness	MR Egger_intercept	0.00103324	0.00065075	0.129747

## Sheet: MR-PRESSO
sTable7: MR-PRESSO analysis.
Traits	Outcome	MR analysis	Causal Estimate	se	T-stat	P-value	outlier
Insomnia	Low back pain	Raw	0.788653	0.286166	2.75593	0.0101772	None
		Outlier-corrected	NA	NA	NA	NA
Sleep duration	Low back pain	Raw	0.364393	0.237062	1.53712	0.221861	None
		Outlier-corrected	NA	NA	NA	NA
Short sleep duration	Low back pain	Raw	0.49279	0.515746	0.955489	0.361858	None
		Outlier-corrected	NA	NA	NA	NA
Long sleep duration	Low back pain	Raw	0.486854	0.291208	1.67185	0.110943	None
		Outlier-corrected	NA	NA	NA	NA
Daytime sleepiness	Low back pain	Raw	-0.366912	0.493133	-0.744042	0.461963	rs4765936
		Outlier-corrected	-0.174014	0.457294	-0.38053	0.705991
Low back pain	Insomnia	Raw	0.0148942	0.00634995	2.34556	0.0300053	None
		Outlier-corrected	NA	NA	NA	NA
Low back pain	Sleep duration	Raw	-0.0165495	0.0100179	-1.652	0.114966	None
		Outlier-corrected	NA	NA	NA	NA
Low back pain	Short sleep duration	Raw	0.00436294	0.00463683	0.940932	0.35855	None
		Outlier-corrected	NA	NA	NA	NA
Low back pain	Long sleep duration	Raw	-0.00263335	0.00525938	-0.500697	0.622335	None
		Outlier-corrected	NA	NA	NA	NA
Low back pain	Daytime sleepiness	Raw	0.01045	0.00335429	3.11541	0.00569597	None
		Outlier-corrected	NA	NA	NA	NA
